# Supplementary material for: Can patients be trained to expect shared decision making in clinical consultations? Feasibility study of a public library program to raise patient awareness
Source: PLoS One. 2018 Dec 12;13(12):e0208449. doi: 10.1371/journal.pone.0208449 (PMC6291239; doi:10.1371/journal.pone.0208449)
Supplement: S5 File — (XLSX) [file pone.0208449.s006.xlsx]

## Sheet: Public_participants
ID	Content	Information	Relevance	app_length	enough_time	active_part	doc_useful	good_atm	facilitators_compl	answer_question	met_expect	recommend_act	Satisfaction	AB_before		SDM_before	SDM_after	Sex	Age	Occupation
1	3	3	3	3	3	3	3	3	3	3	3	3	9999	5	8	2	7	Woman	46-60	Retired
2	4	4	4	4	4	4	4	4	4	4	4	4	9.9	7	8.9	6.5	9	Woman	31-45	Part-time job
3	4	4	4	4	4	4	4	4	4	4	4	4	8.7	6.4	8.4	5.6	9.4	Woman	61-75	Retired
4	4	4	4	4	4	4	4	4	4	4	4	4	10	4	10	5	8	Woman	61-75	Retired
5	4	4	4	4	4	4	4	4	4	4	4	4	9.6	9	10	9	10	Woman	61-75	Retired
6	4	4	4	4	4	3	4	4	4	4	3	3	9.7	5.5	8.3	5.3	8.3	Woman	61-75	Retired
7	4	4	4	4	4	4	4	4	4	4	4	4	8.5	5.5	8	5	8	9999	76 and over	Retired
8	4	4	4	4	4	4	4	3	4	4	4	4	8.8	6	6	2	7	Woman	46-60	Full-time job
9	3	3	4	3	3	3	4	4	4	4	4	4	9999	5	8	4	7	Woman	61-75	Retired
10	4	4	4	3	3	3	3	4	4	4	4	4	9	9999	9999	9999	9999	9999	9999	9999
11	4	4	4	4	4	4	4	4	4	4	4	4	10	7	8	7	8	Woman	46-60	Retired
12	4	4	4	4	4	4	4	4	4	4	4	4	7.2	6	9	4	9	Woman	46-60	Retired
13	3	3	4	3	3	4	4	3	4	4	3	4	8.4	2	7	5	9	Woman	31-45	Full-time job
14	4	4	4	4	4	4	4	4	3	4	4	4	10	2	5	2	5	Woman	46-60	Full-time job
15	2	4	3	3	3	3	4	4	4	4	3	3	4.8	7	7	2	3	Woman	46-60	9999
16	4	3	4	4	3	3	3	4	4	4	4	4	9.4	10	10	5	9	Woman	31-45	Others
17	3	4	4	3	4	3	3	4	4	4	3	3	7.1	8	10	6	10	Woman	46-60	Full-time job
18	3	3	2	3	2	2	3	2	3	3	2	2	4.6	9	9	7	9	Woman	31-45	Full-time job
19	4	9999	9999	9999	9999	9999	9999	9999	9999	9999	9999	9999	9999	8	9	9999	10	9999	9999	9999
20	4	4	4	4	4	3	4	4	4	4	4	4	10	6	9	6	10	Woman	46-60	Full-time job
21	4	4	4	4	4	4	4	4	4	4	4	4	9.7	8	10	10	10	Woman	61-75	Retired
22	9999	4	9999	9999	9999	9999	4	4	9999	9999	4	4	10	9999	9999	9999	9999	9999	9999	9999
23	3	4	4	4	4	4	4	4	4	4	4	4	9999	9999	9999	9999	9999	9999	9999	9999
24	4	4	4	4	4	4	4	4	4	4	4	4	10	9999	9999	9999	9999	9999	9999	9999
25	4	4	4	4	4	4	4	4	4	4	4	4	8.8	9999	9999	9999	9999	9999	9999	9999
26	4	4	4	3	3	4	3	3	3	3	4	4	10	9	9	8	9	Woman	76 and over	Retired
27	4	4	4	4	4	4	4	4	4	4	4	4	9999	6	9	4	8	Woman	76 and over	Retired
28	3	4	4	3	4	3	3	4	4	4	4	4	8	8	9	8	9	Woman	76 and over	Retired
29	4	4	4	9999	3	3	4	4	4	4	4	4	7.6	8	10	6	10	Woman	76 and over	Retired
30	4	4	4	4	4	4	4	4	4	4	4	4	10	9999	9999	6	10	Woman	61-75	Retired
31	4	4	4	4	4	4	4	4	4	4	4	4	0.5	7	9	7	9	Woman	61-75	Retired
32	4	4	9999	4	9999	9999	4	4	4	9999	4	4	8.8	7	9	9	9	Woman	61-75	Retired
33	4	4	4	3	3	9999	3	3	4	4	3	4	9.1	7	8	5	8	Woman	46-60	Retired
34	3	4	4	3	3	3	4	3	4	4	4	3	7.9	4	8	4	8	Man	61-75	Retired
35	4	4	4	4	4	4	4	4	4	4	4	4	8.7	8	9	8	8	Woman	61-75	Others
36	3	3	3	3	3	2	3	3	3	3	3	3	6.5	9999	9999	9999	9999	9999	9999	9999
37	4	4	4	4	4	4	4	4	4	4	4	4	10	6	9	3	10	Woman	46-60	Full-time job
38	2	4	4	4	4	4	2	4	4	4	3	4	10	9	9	8	9	Woman	16-30	Student
39	3	3	3	3	2	3	3	3	3	3	2	3	9999	7	8	7	8	Woman	46-60	Retired
40	3	3	3	4	9999	2	3	4	4	9999	3	3	8.9	3	5	2	9999	Man	76 and over	Retired
41	4	4	4	3	4	3	3	4	4	3	4	4	8.7	5.6	9	5.5	9	Woman	61-75	Retired
42	4	4	4	4	4	4	4	4	4	4	4	4	10	10	10	10	10	Man	31-45	Student
43	4	3	4	3	4	4	4	4	4	4	4	4	9	5	8	6	8	Woman	61-75	Retired
44	3	4	4	4	4	4	4	4	4	4	3	3	7.3	10	10	10	10	Woman	16-30	Others
45	3	3	3	3	3	3	3	3	3	3	3	3	9999	8	8	5	9	Woman	16-30	Student
46	4	4	4	4	4	4	4	4	4	4	4	4	8.7	3	9	2	8	Woman	31-45	Full-time job
47	4	4	4	4	4	4	4	4	4	4	4	4	10	5	9	5	9	Woman	31-45	Others
48	4	4	4	4	3	4	3	4	4	4	4	4	10	6	9	2	9	Man	61-75	Retired
49	4	4	4	4	4	4	4	4	4	4	4	4	10	10	10	5	10	Woman	16-30	Student
50	3	4	3	3	3	2	4	4	3	2	3	4	9999	5.5	5.5	1	5.5	Man	46-60	Retired
51	4	4	4	4	4	4	4	4	4	4	4	4	8.9	2	9	1	9	Man	46-60	Full-time job
52	4	4	4	4	4	4	4	4	4	4	4	4	9999	8	9	6	9	Woman	46-60	Others
53	3	4	4	4	4	3	4	2	3	4	3	4	9999	4.4	8.4	1	9.9	Woman	16-30	Student
54	4	4	4	4	4	4	3	4	4	4	4	4	9	9999	9999	9999	9999	9999	9999	9999
55	4	4	4	4	4	4	4	4	4	4	4	4	9.8	6	8	0	9	Woman	16-30	Student
56	4	4	4	4	4	4	3	4	4	4	4	4	10	4	8	7	8	Man	9999	Retired
57	4	4	4	4	4	4	4	4	3	4	4	4	9	3	8	1	9	Woman	61-75	Retired
58	4	4	4	4	4	4	4	4	4	4	4	4	9.5	3	9	4	10	Woman	61-75	Retired
59	2	4	3	4	3	9999	3	4	4	4	3	4	9	7	8	3	8	Woman	31-45	unemployed
60	3	3	3	3	3	3	3	3	2	3	9999	2	8	8	8	7	9	Woman	46-60	9999
61	4	4	4	4	4	4	4	4	4	4	4	4	10	6	8	3	9	Woman	31-45	Full-time job
62	4	4	4	4	4	4	4	4	4	4	4	4	10	2	8	0	8	Man	16-30	Student
63	3	4	4	4	4	4	4	4	4	4	4	4	9.6	5	9	3	9	Man	46-60	Part-time job
64	3	4	3	4	4	4	3	4	4	4	3	3	9999	9	9	7	8	Woman	31-45	Student
65	4	4	4	4	4	4	4	4	4	4	4	4	9	3	7	2	8	Woman	61-75	Retired
66	4	4	4	4	4	4	4	4	4	4	4	4	9	5	9	5	9	Woman	61-75	Retired
67	4	4	4	4	4	4	4	4	4	4	4	4	9.5	7	9	0	9	Woman	16-30	Student
68	3	3	3	3	3	3	3	4	4	3	3	3	9999	4	7	2	8	Woman	46-60	9999
69	9999	4	4	4	9999	4	9999	4	4	4	9999	9999	8	1	6	2	7	Woman	61-75	Retired
70	3	3	3	4	4	3	4	4	4	4	3	4	9999	4	8	3	8	Woman	9999	Part-time job
71	4	4	4	4	4	4	4	3	2	4	3	4	9	3	7	3	8	Woman	16-30	Student
72	4	4	4	4	4	4	4	4	4	4	4	4	10	7	8	7	8	Woman	31-45	Full-time job
73	4	4	4	4	4	4	4	4	4	4	4	4	9999	2	8	2	10	Woman	61-75	Retired
74	3	4	4	4	4	3	3	4	4	4	3	3	9999	9	9	7	9	Woman	61-75	Retired
75	4	4	4	4	4	3	4	4	4	4	4	4	9	6	9	6	9	Woman	61-75	Retired
76	4	4	4	4	4	2	3	3	4	4	3	4	9	6	8	0	7	Woman	31-45	Full-time job
77	4	4	4	4	3	2	3	3	3	4	4	4	9.5	5	8	5	9	Woman	61-75	Retired
78	4	4	4	3	3	3	3	4	4	4	4	4	10	6	8	4	9	Woman	61-75	Retired
79	4	4	4	4	4	4	4	4	4	4	4	4	9999	4	7	2	8	Woman	31-45	Student
80	4	4	4	4	4	4	4	4	4	4	4	4	9999	2	7	1	8	Woman	31-45	unemployed
81	4	4	4	4	4	4	4	4	4	4	4	4	9999	7	8	5	7	Woman	61-75	Retired
82	3	4	4	3	3	3	1	4	4	4	1	1	9	4	8	2	7	Man	61-75	Retired
83	3	4	4	4	4	4	4	4	4	4	4	4	9999	8	10	2	9	Woman	31-45	Full-time job
84	4	4	4	3	3	3	4	4	4	4	4	4	9	3	7	3	7	Woman	31-45	Full-time job
85	4	4	4	1	4	4	4	4	4	4	4	4	9.5	9999	9999	9999	9999	9999	9999	9999
86	2	4	4	3	3	4	9999	4	4	4	4	4	9999	8	10	5	9	Woman	61-75	Retired
87	4	4	4	4	4	9999	3	3	3	3	3	3	9999	7	8	7	9	Woman	61-75	Retired
88	4	4	4	9999	3	3	4	4	4	4	4	4	9999	6	9	1	9	Woman	61-75	Retired
89	4	4	9999	4	4	4	4	4	4	4	4	4	9999	7	10	6	7	Woman	61-75	Retired

## Sheet: Facilitators
ID	Content	clear_public	Relevance	app_length	Ach_object	enough_time	active_part	doc_useful	conduct_atm	facilitators_compl	question_relevant	met_expect	Conductive_disc	recommend_act	Satisfaction	AB_before	AB_after	SDM_before	SDM_after	Time_investi_h	Part_again	Sex	Age	Role
1	4	3	3	4	3	4	4	3	4	3	4	3	4	4		8	9	7	8.5	8	1	Woman	31-45	Medical Doctor
2	4	4	4	3	4	3	4	4	4	4	3	3	4	4		9	9	9	9	10	1	Man	46-60	Medical Doctor
3	4	4	4	4	4	4	4	4	4	4	4	4	4	4	10	5	8	1	8	30	1	Woman	31-45	Librarian
4	4	4	4	4	4	4	4	3	4	4	4	4	3	4	10	8	10	6	10	40	1	Woman	46-60	Facilitator
5	3	3	3	3	3	2	3	3	4	4	3	3	3	3	9	7	8	9	9	>100	1	Woman	46-60	Co-leader
6	4	4	4	4	4	4	4	4	4	4	4	4	4	4	10	8	9	7	9	10	1	Man	31-45	Medical Doctor/Researcher
7	4	4	4	4	4	4	4	4	4	4	3	4	4	4	9	9	9	10	10	7	1	Man	61-75	Medical Doctor/Researcher

## Sheet: Lexique variables
Pour toute donnée manquante, indiquer ''9999''.
Facilitators database
Content	1. The content was understandable to the general public	1= totally disagree; 2=disagree; 3= agree; 4= Totally Agree
clear_public	2. The information presented was clear for the general public	1= totally disagree; 2=disagree; 3= agree; 4= Totally Agree
Relevance	3. The content was relevant for the general public	1= totally disagree; 2=disagree; 3= agree; 4= Totally Agree
app_length	4. Workshop length was appropriate	1= totally disagree; 2=disagree; 3= agree; 4= Totally Agree
Ach_object	5. The workshop achieved the advertised objectives (see Objectives)	1= totally disagree; 2=disagree; 3= agree; 4= Totally Agree
enough_time	6. There was enough time for each point	1= totally disagree; 2=disagree; 3= agree; 4= Totally Agree
active_part	7. I was able to participate actively	1= totally disagree; 2=disagree; 3= agree; 4= Totally Agree
doc_useful	8. The documents given out would be useful for the general public	1= totally disagree; 2=disagree; 3= agree; 4= Totally Agree
conduct_atm	9. The atmosphere was conducive to discussion	1= totally disagree; 2=disagree; 3= agree; 4= Totally Agree
facilitators_compl	10. The facilitators complemented each other	1= totally disagree; 2=disagree; 3= agree; 4= Totally Agree
question_relevant	11. The questions for the public were relevant	1= totally disagree; 2=disagree; 3= agree; 4= Totally Agree
met_expect	12. The workshop met my expectations	1= totally disagree; 2=disagree; 3= agree; 4= Totally Agree
Conductive_disc	13. The workshop format was conducive to discussion	1= totally disagree; 2=disagree; 3= agree; 4= Totally Agree
recommend_act	14. I would recommend this activity to my patients/friends/ family/clients	1= totally disagree; 2=disagree; 3= agree; 4= Totally Agree
Satisfaction	Draw a vertical line on this scale to mark your overall level of satisfaction with the workshop “My health, my choice: antibiotics, a shared decision”
AB_before	How would you rate your level of knowledge about antibiotics before your participation in this project?
AB_after	How would you rate your level of knowledge about antibiotics after your participation in this project?
SDM_before	How would you rate your level of knowledge about shared decision making before your participation in this project?
SDM_after	How would you rate your level of knowledge about shared decision making after your participation in this project?
Sex	I am: A Woman A Man
Age	How old are you? 0-15 16-30 31-45 46-60 61-75 76 or more	0-15; 16-30; 31-45; 46-60; 61-75; 76 or more
Role	What is your role in this project	student; doctor; researcher; facilitator; other
Public Participants database
Content	1. I could understand the content	1= totally disagree; 2=disagree; 3= agree; 4= Totally Agree
Information	2. The information presented was clear	1= totally disagree; 2=disagree; 3= agree; 4= Totally Agree
Relevance	3. The content was relevant to me	1= totally disagree; 2=disagree; 3= agree; 4= Totally Agree
app_length	4. Workshop length was appropriate	1= totally disagree; 2=disagree; 3= agree; 4= Totally Agree
enough_time	5. There was enough time for each point	1= totally disagree; 2=disagree; 3= agree; 4= Totally Agree
active_part	6. I was able to participate actively	1= totally disagree; 2=disagree; 3= agree; 4= Totally Agree
doc_useful	7. The documents given out will be useful to me	1= totally disagree; 2=disagree; 3= agree; 4= Totally Agree
good_atm	8. The facilitators created a good atmosphere for discussion	1= totally disagree; 2=disagree; 3= agree; 4= Totally Agree
facilitators_compl	9. The facilitators complemented one another	1= totally disagree; 2=disagree; 3= agree; 4= Totally Agree
answer_question	10. The facilitators’ answers to questions were clear and practical	1= totally disagree; 2=disagree; 3= agree; 4= Totally Agree
met_expect	11. The workshop met my expectations	1= totally disagree; 2=disagree; 3= agree; 4= Totally Agree
recommend_act	12. I would recommend this activity	1= totally disagree; 2=disagree; 3= agree; 4= Totally Agree
Satisfaction	Draw a vertical line on this scale to mark your overall level of satisfaction with the workshop “My health, my choice: antibiotics, a shared decision”
AB_before	How would you rate your level of knowledge about antibiotics before your participation in this project?
AB_after	How would you rate your level of knowledge about antibiotics after your participation in this project?
SDM_before	How would you rate your level of knowledge about shared decision making before your participation in this project?
SDM_after	How would you rate your level of knowledge about shared decision making after your participation in this project?
Sex	I am: A Woman A Man
Age	How old are you? 0-15 16-30 31-45 46-60 61-75 76 and over	0-15; 16-30; 31-45; 46-60; 61-75; 76 and over
Occupation	What is your occupation	student; retired; full-time job; part-time job; unemployed
Occupation_other
